# Supplementary material for: Descriptive Sensory Attributes and Volatile Flavor Compounds of Plant-Based Meat Alternatives and Ground Beef
Source: Molecules. 2023 Mar 31;28(7):3151. doi: 10.3390/molecules28073151 (PMC10096055; doi:10.3390/molecules28073151)
Supplement: Supplementary file 1 [file molecules-28-03151-s001.zip]

Archive with 1 entries (1 files):
- molecules-2287032-supplementary.pdf
